# Supplementary material for: MSA-VT Score for Assessment of Long-Term Prognosis after Electrical Storm Ablation
Source: Biomedicines. 2024 Feb 22;12(3):493. doi: 10.3390/biomedicines12030493 (PMC10968369; doi:10.3390/biomedicines12030493)
Supplement: Supplementary file 1 [file biomedicines-12-00493-s001.zip]

Archive with 1 entries (1 files):
- biomedicines-2848461-supplementary.pdf
